# Supplementary material for: Unilateral loss of recql4 function in Xenopus laevis tadpoles leads to ipsilateral ablation of the forelimb, hypoplastic Meckel's cartilage, and vascular defects
Source: G3 (Bethesda). 2025 Aug 16;15(10):jkaf179. doi: 10.1093/g3journal/jkaf179 (PMC12506664; doi:10.1093/g3journal/jkaf179)
Supplement: jkaf179_Supplementary_Data [file jkaf179_supplementary_data.zip]

Archive with 5 entries (5 files):
- Supplementary_Figure_1_G3-2025-406107.docx
- Supplementary_Figure_2_G3-2025-406107.docx
- Supplementary_Figure_3_G3-2025-406107.docx
- Supplementary_Figure_4_G3-2025-406107.docx
- Supplementary_File_1_G3-2025-406107.docx
